# Supplementary material for: Increasing Motor Noise Impairs Reinforcement Learning in Healthy Individuals
Source: eNeuro. 2018 Aug 13;5(3):ENEURO.0050-18.2018. doi: 10.1523/ENEURO.0050-18.2018 (PMC6088368; doi:10.1523/ENEURO.0050-18.2018)
Supplement: Extended Data — Supplementary Computational Model Code and Example Data. Download Extended Data, ZIP file. [file sup_enu-eN-NWR-0050-18-s01.zip]

Archive with 8 entries (5 files):
- matlab_release/
- matlab_release/cost_model.m
- __MACOSX/
- __MACOSX/matlab_release/
- __MACOSX/matlab_release/._cost_model.m
- matlab_release/example_data.mat
- __MACOSX/matlab_release/._example_data.mat
- __MACOSX/._matlab_release
