# Supplementary material for: Increasing Motor Noise Impairs Reinforcement Learning in Healthy Individuals
Source: eNeuro. 2018 Aug 13;5(3):ENEURO.0050-18.2018. doi: 10.1523/ENEURO.0050-18.2018 (PMC6088368; doi:10.1523/ENEURO.0050-18.2018)
Supplement: Extended Data — Supplementary Computational Model Code and Example Data. Download Extended Data, ZIP file. [file sup_enu-eN-NWR-0050-18-s01.zip › matlab_release/cost_model.m]

function nlogl=cost_model(data, theta)
  
  %calculates the cost for the 3 parameter model
  %which is the negative log likelihood
  
  %data is a table with variables
  % yact is the actual hand positon
  % noise is the noise added on that trial
  % Rotation  desired rotation angle
  % baseline  indicator variable as to whether in the baseline phase
  %
  % example data in example_data.mat
  
  %theta is a parameter vector with 3 elements
  %   sd_motor              = theta(1) ;  % motor noise sd
  %   sd_explore_reward     = theta(2) ;  % exploration variablity sd after reward
  %   sd_explore_noreward   = theta(3) ;  % exploration variablity sd after no reward
  
  %parameters that set the fit
  fit.reps=1000; % number of particles for the simulations
  fit.resamp_flag=1; %resample flag - for fitting set to 1 - for simulation set to 0
  fit.reward_clamp=0; %is this the reward clamp condition in which case set a clamp value to appropriate proportion
  fit.rnd=9;
  rng(fit.rnd); %randomize
  
  Trials=size(data,1);
  
  %create these random variables once to make fitting deterministic
  fit.mrand=randn(fit.reps,Trials); % create random variables for motor noise
  fit.erand=randn(fit.reps,Trials); % create random variables for exploration noise
  
  nlogl=particles(theta,data,fit);
  
  function [nlogl, P] =  particles(theta,data,fit)
    
    sd_motor              = theta(1) ;  % motor noise sd
    sd_explore_reward     = theta(2) ;  % exploration variablity sd after reward
    sd_explore_noreward   = theta(3) ;  % exploration variablity sd after no reward
    
    Trials=size(data,1);  %number of trials
    
    %initialise all arrays as zeros for speed
    z=zeros(fit.reps, Trials);
    state=z;              % simulated states i.e. estimate of desired reach angle
    yhand=z;              % simulated actual motor output
    ynoise=z;             % simulated motor output with experimental noise
    rot_th=z;             % rotation threshold (moving average of last 10 reaches)
    reward=z;             % reward indicator
    clear z
    
    loglike=zeros(Trials,1); %log likelihood
    
    mn =                     sd_motor * fit.mrand;    % motor noise  noise scaled appropriately
    en_reward =     sd_explore_reward * fit.erand;    % exploration noise after reward
    en_noreward = sd_explore_noreward * fit.erand;    % exploration noise after no reward
    
    %match the mean of the 1st baseline phase -
    % [this is a change from before when we did 2nd baseline]
    state(:,1)=mean(data.yact(1:60));
    
    % the sd relating underlying states to motor output
    y_sd_reward=  sqrt(sd_motor^2 + sd_explore_reward^2); %after rewarded trial
    y_sd_noreward=sqrt(sd_motor^2 + sd_explore_noreward^2); %afer non-rewarded trial
    rng(fit.rnd); %this ensures a deterministic cost function
    
    %simulate experiment with Sequential Importance Resampling
    for k=1:Trials  %loop over trials
      
      %get previous reward as this affects exploration
      if k>1
        prev_reward= reward(:,k-1);
      else
        prev_reward= reward(:,k)+1;  %i.e. act as though rewarded
      end
      
      %exploration noise
      explore = prev_reward.*en_reward(:,k) + (1-prev_reward).*en_noreward(:,k);
      
      % calculate motor output as
      % internal state + explore variability + motor noise
      yhand(:,k) = state(:,k) + explore + mn(:,k);
      
      %noisy version  by addng actual noise from experiment if any
      ynoise(:,k) = yhand(:,k) + data.noise(k);
      
      if ~data.baseline(k) %has perturbation started
        rot_th(:,k)=mean(ynoise(:,(k-10):(k-1)),2);    %perturbation is mean of last 10 trials
      end
      
      %%%%%%%%%%%  Reward calculation  %%%%%%%%%%
      acc=5.75;  % max error for a reward within zone
      
      in_targ= abs(ynoise(:,k)-data.Rotation(k)) <= acc;  %within target is always success
      
      if k<=120
        reward(:,k)=in_targ ;
      else
        b(1)=data.Rotation(k)+acc;  % boundary 1
        b(2)=data.Rotation(k)-acc;  % boundary 2
        
        %find which boundary is furthest from rotation threshold
        [~,i] = max([abs(b(1)-rot_th(:,k))  abs(b(2)-rot_th(:,k))],[],2);
        
        % is hand between the rotation threshold and farthest boundary
        between_bound=   ynoise(:,k)>=min(b(i)',rot_th(:,k)) & ynoise(:,k)<=max(b(i)',rot_th(:,k)) ;
        
        reward(:,k)=in_targ | between_bound;
      end
      
      %%%%%%%%%%%  clamp experiment %%%%%%%%%%
      if fit.reward_clamp>0 && k>61
        mreward=mean(reward(:,61:k-1),2);  %mean reward so far
        allow=mreward<fit.reward_clamp; %flag as to whether to allow reward
        reward(:,k)=allow.*reward(:,k);
      end
      
      %%%%%%%%%%%  updates %%%%%%%%%%
      if k<Trials  %don't update on last trial
        % update if rewarded by the exploration variability
        state(:,k+1)=state(:,k) + reward(:,k).*explore;
        
        % calculate likelihood of the data
        % to do this average the weights befor normalisation then log and sum over the
        % timepoints for the log likelihood
        
        %likelihood depends on whether we were rewarded on the current trial
        %as that affects the expected noise on next trial
        lw_reward  =normpdfln(data.yact(k+1)-state(:,k+1), 0, y_sd_reward);
        lw_noreward=normpdfln(data.yact(k+1)-state(:,k+1), 0, y_sd_noreward);
        
        lw=reward(:,k).*lw_reward + (1-reward(:,k)).*lw_noreward;
        
        %trick to use  log(mean(exp(x)))= max(x)+log(mean(exp(x-max(x))
        maxlw=max(lw);
        ww=exp(lw-maxlw);
        loglike(k) = maxlw + log(mean(ww));
        w= ww/sum(ww);
        
        if fit.resamp_flag  %if resampling
          ix = randsample(1:fit.reps, fit.reps, true, w); %resample with weighting w
          state=state(ix,:); % resample
          reward=reward(ix,:);
          ynoise=ynoise(ix,:);
        end
      end
    end
    
    P.theta_sim=rot_th; %rotation threshold
    P.reward=reward;  %reward flag
    P.state=state; %internal estimate of reach angle
    P.yhand=yhand; % hand location
    P.ynoise=ynoise; %noisy location
    
    P.loglike=loglike;
    P.nlogl=-sum(loglike);
    nlogl=P.nlogl;
  end
  
  %
  function y = normpdfln(x,mu,sigma)
    %   Y = NORMPDFLN(X,MU,SIGMA) returns the log pdf of the normal distribution with
    %   mean MU and standard deviation SIGMA, evaluated at the values in X.
    %   The size of Y is the common size of the input arguments.  A scalar
    %   input functions as a constant matrix of the same size as the other
    %   inputs.
    %
    %   Default values for MU and SIGMA are 0 and 1 respectively.
    %
    %   See also NORMCDF, NORMFIT, NORMINV, NORMLIKE, NORMRND, NORMSTAT.
    
    %   References:
    %      [1] Evans, M., Hastings, N., and Peacock, B. (1993) Statistical
    %          Distributions, 2nd ed., Wiley, 170pp.
    
    %   Copyright 1993-2004 The MathWorks, Inc.
        
    if nargin<1
      error(message('stats:normpdf:TooFewInputs'));
    end
    if nargin < 2
      mu = 0;
    end
    if nargin < 3
      sigma = 1;
    end
    
    % Return NaN for out of range parameters.
    sigma(sigma <= 0) = NaN;
    
    try
      y = -0.5 * ((x - mu)./sigma).^2 - log(sqrt(2*pi) .* sigma);
    catch
      error(message('stats:normpdf:InputSizeMismatch'));
    end
    
  end
end
  
  
